# Supplementary material for: Intraoperative Bioactivation of Bone Substitutes Using a Surgical Suction Handle: A Prospective Clinical Pilot Study
Source: J Funct Biomater. 2026 May 13;17(5):245. doi: 10.3390/jfb17050245 (PMC13208171; doi:10.3390/jfb17050245)
Supplement: Supplementary file 1 [file jfb-17-00245-s001.zip]

Archive with 1 entries (1 files):
- jfb-4211011-supplementary.pdf
